# Supplementary material for: A Systematic Review and Meta-Analysis of the Association Between Depot Medroxyprogesterone Acetate and Cerebral Meningioma
Source: Cancers (Basel). 2026 Apr 15;18(8):1252. doi: 10.3390/cancers18081252 (PMC13114450; doi:10.3390/cancers18081252)
Supplement: Supplementary file 1 [file cancers-18-01252-s001.zip]

Archive with 1 entries (1 files):
- cancers-4237457-supplementary.pdf
